# Supplementary material for: Magnetic guidewire steering at ultrahigh magnetic fields
Source: Sci Adv. 2023 Apr 26;9(17):eadg6438. doi: 10.1126/sciadv.adg6438 (PMC10132757; doi:10.1126/sciadv.adg6438)
Supplement: Supplementary file 2 — Movies S1 to S14 [file sciadv.adg6438_movies_s1_to_s14.zip]

Archive with 14 entries (14 files):
- adg6438_Movie_S1.mp4
- adg6438_Movie_S2.mp4
- adg6438_Movie_S3.mp4
- adg6438_Movie_S4.mp4
- adg6438_Movie_S5.mp4
- adg6438_Movie_S6.mp4
- adg6438_Movie_S7.mp4
- adg6438_Movie_S8.mp4
- adg6438_Movie_S9.mp4
- adg6438_Movie_S10.mp4
- adg6438_Movie_S11.mp4
- adg6438_Movie_S12.mp4
- adg6438_Movie_S13.mp4
- adg6438_Movie_S14.mp4
